# Supplementary material for: Viral Etiology of Aseptic Meningitis and Clinical Prediction of Herpes Simplex Virus Type 2 Meningitis
Source: J Pers Med. 2024 Sep 20;14(9):998. doi: 10.3390/jpm14090998 (PMC11433182; doi:10.3390/jpm14090998)
Supplement: Supplementary file 1 [file jpm-14-00998-s001.zip]

Archive with 1 entries (1 files):
- jpm-3170293-supplementary.pdf
